# Supplementary material for: Orai1 Boosts SK3 Channel Activation
Source: Cancers (Basel). 2021 Dec 17;13(24):6357. doi: 10.3390/cancers13246357 (PMC8699475; doi:10.3390/cancers13246357)
Supplement: Supplementary file 1 [file cancers-13-06357-s001.zip]

Archive with 1 entries (1 files):
- cancers-1514554-supplementary.pdf
